# Supplementary material for: Identifying the minimum amplicon sequence depth to adequately predict classes in eDNA-based marine biomonitoring using supervised machine learning
Source: Comput Struct Biotechnol J. 2021 Apr 26;19:2256–68. doi: 10.1016/j.csbj.2021.04.005 (PMC8093828; doi:10.1016/j.csbj.2021.04.005)
Supplement: Supplementary Data 1 [file mmc1.xlsx]

## Sheet: Supplementary File 1
Supplementary file 1:
Sample	Station	Sampling Month	Salmon production phase
ScoSa18_Mar_AZE_RepA	AZE	March_2018	pre-production phase
ScoSa18_Mar_AZE_RepB	AZE	March_2018	pre-production phase
ScoSa18_Mar_AZE_RepC	AZE	March_2018	pre-production phase
ScoSa18_Mar_CE_RepA	CE	March_2018	pre-production phase
ScoSa18_Mar_CE_RepB	CE	March_2018	pre-production phase
ScoSa18_Mar_CE_RepC	CE	March_2018	pre-production phase
ScoSa18_Mar_REF_RepA	REF	March_2018	pre-production phase
ScoSa18_Mar_REF_RepC	REF	March_2018	pre-production phase
ScoSa18_Apr_AZE_RepA	AZE	April_2018	pre-production phase
ScoSa18_Apr_AZE_RepB	AZE	April_2018	pre-production phase
ScoSa18_Apr_AZE_RepC	AZE	April_2018	pre-production phase
ScoSa18_Apr_CE_RepA	CE	April_2018	pre-production phase
ScoSa18_Apr_CE_RepB	CE	April_2018	pre-production phase
ScoSa18_Apr_REF_RepA	REF	April_2018	pre-production phase
ScoSa18_Apr_REF_RepB	REF	April_2018	pre-production phase
ScoSa18_Apr_REF_RepC	REF	April_2018	pre-production phase
ScoSa18_May_AZE_RepA	AZE	May_2018	pre-production phase
ScoSa18_May_AZE_RepB	AZE	May_2018	pre-production phase
ScoSa18_May_AZE_RepC	AZE	May_2018	pre-production phase
ScoSa18_May_CE_RepA	CE	May_2018	pre-production phase
ScoSa18_May_CE_RepB	CE	May_2018	pre-production phase
ScoSa18_May_CE_RepC	CE	May_2018	pre-production phase
ScoSa18_May_REF_RepA	REF	May_2018	pre-production phase
ScoSa18_May_REF_RepB	REF	May_2018	pre-production phase
ScoSa18_May_REF_RepC	REF	May_2018	pre-production phase
ScoSa18_Jun_AZE_RepB	AZE	June_2018	early production phase
ScoSa18_Jun_AZE_RepC	AZE	June_2018	early production phase
ScoSa18_Jun_CE_RepA	CE	June_2018	early production phase
ScoSa18_Jun_CE_RepB	CE	June_2018	early production phase
ScoSa18_Jun_CE_RepC	CE	June_2018	early production phase
ScoSa18_Jun_REF_RepA	REF	June_2018	early production phase
ScoSa18_Jun_REF_RepB	REF	June_2018	early production phase
ScoSa18_Jun_REF_RepC	REF	June_2018	early production phase
ScoSa18_Jul_AZE_RepA	AZE	July_2018	early production phase
ScoSa18_Jul_AZE_RepB	AZE	July_2018	early production phase
ScoSa18_Jul_AZE_RepC	AZE	July_2018	early production phase
ScoSa18_Jul_CE_RepA	CE	July_2018	early production phase
ScoSa18_Jul_CE_RepB	CE	July_2018	early production phase
ScoSa18_Jul_CE_RepC	CE	July_2018	early production phase
ScoSa18_Jul_REF_RepA	REF	July_2018	early production phase
ScoSa18_Jul_REF_RepB	REF	July_2018	early production phase
ScoSa18_Jul_REF_RepC	REF	July_2018	early production phase
ScoSa18_Aug_AZE_RepA	AZE	August_2018	early production phase
ScoSa18_Aug_CE_RepA	CE	August_2018	early production phase
ScoSa18_Aug_CE_RepB	CE	August_2018	early production phase
ScoSa18_Aug_CE_RepC	CE	August_2018	early production phase
ScoSa18_Aug_REF_RepA	REF	August_2018	early production phase
ScoSa18_Aug_REF_RepB	REF	August_2018	early production phase
ScoSa18_Aug_REF_RepC	REF	August_2018	early production phase
ScoSa18_Sep_AZE_RepA	AZE	September_2018	late production phase
ScoSa18_Sep_AZE_RepB	AZE	September_2018	late production phase
ScoSa18_Sep_CE_RepA	CE	September_2018	late production phase
ScoSa18_Sep_CE_RepB	CE	September_2018	late production phase
ScoSa18_Sep_CE_RepC	CE	September_2018	late production phase
ScoSa18_Sep_REF_RepA	REF	September_2018	late production phase
ScoSa18_Sep_REF_RepC	REF	September_2018	late production phase
ScoSa18_Oct_AZE_RepA	AZE	October_2018	late production phase
ScoSa18_Oct_AZE_RepC	AZE	October_2018	late production phase
ScoSa18_Oct_CE_RepA	CE	October_2018	late production phase
ScoSa18_Oct_CE_RepB	CE	October_2018	late production phase
ScoSa18_Oct_CE_RepC	CE	October_2018	late production phase
ScoSa19_Jan_AZE_RepA	AZE	January_2019	late production phase
ScoSa19_Jan_AZE_RepB	AZE	January_2019	late production phase
ScoSa19_Jan_CE_RepB	CE	January_2019	late production phase
ScoSa19_Jan_REF_RepA	REF	January_2019	late production phase
ScoSa19_Feb_CE_RepA	CE	February_2019	late production phase
ScoSa19_Feb_REF_RepA	REF	February_2019	late production phase
ScoSa19_Mar26_AZE_RepA	AZE	March_2019	late production phase
ScoSa19_Mar26_AZE_RepB	AZE	March_2019	late production phase
ScoSa19_Mar26_AZE_RepC	AZE	March_2019	late production phase
ScoSa19_Mar26_CE_RepA	CE	March_2019	late production phase
ScoSa19_Mar26_CE_RepB	CE	March_2019	late production phase
ScoSa19_Mar26_CE_RepC	CE	March_2019	late production phase
ScoSa19_Mar26_REF_RepA	REF	March_2019	late production phase
ScoSa19_Mar26_REF_RepB	REF	March_2019	late production phase
ScoSa19_Mar26_REF_RepC	REF	March_2019	late production phase
